# Supplementary material for: In Vivo Tracking for Oncolytic Adenovirus Interactions with Liver Cells
Source: Biomedicines. 2022 Jul 13;10(7):1697. doi: 10.3390/biomedicines10071697 (PMC9313019; doi:10.3390/biomedicines10071697)
Supplement: Supplementary file 1 [file biomedicines-10-01697-s001.zip]

Archive with 10 entries (10 files):
- movie1.mp4
- movie2.mp4
- movie3.mp4
- movie4.mp4
- movie5.mp4
- movie6.mp4
- movie7.mp4
- movie8.mp4
- movie9.mp4
- supplementary materials.pdf
